# Supplementary material for: Use of Blood Donor Screening to Monitor Prevalence of HIV and Hepatitis B and C Viruses, South Africa
Source: Emerg Infect Dis. 2017 Sep;23(9):1560–3. doi: 10.3201/eid2309.161594 (PMC5572879; doi:10.3201/eid2309.161594)
Supplement: Technical Appendix 2 — Logistic regression models for HIV, hepatitis B virus, and hepatitis C virus infection, by sex. [file 16-1594-Techapp-s2.xlsx]

## Sheet: Table 1
Article DOI: https://doi.org/10.3201/eid2309.161594
Technical Appendix 2 Table 1. Logistic regression models for HIV, HBV and HCV infection in males*
Characteristic	HIV			HBV			HCV
	Odds ratio	95% Wald confidence limits		Odds ratio	95% Wald confidence limits		Odds ratio	95% Wald confidence limits
Age group, y (compared with those <20 y of age)
20–24	2.34	1.93	2.84	4.19	3.5	5.02	8.32	2.99	23.12
25–29	4.34	3.63	5.2	6.02	5.03	7.2	10.59	3.81	29.47
30–39	5.6	4.75	6.61	7.94	6.72	9.38	7.84	2.79	22.04
≥40	5.18	4.33	6.21	7.29	6.1	8.72	18.27	7.05	47.34
Race/ethnicity (compared with whites)
Asian	1.17	0.63	2.16	1.52	0.97	2.39	NS	–	–
Black	19.15	13.89	26.39	16.04	12.14	21.19	NS	–	–
SAC	6.8	4.34	10.65	5.33	3.57	7.96	NS	–	–
Unknown	5.15	3.12	8.5	4.63	3.03	7.09	NS	–	–
Mobile collection site (compared with fixed)
Mobile	1.14	0.98	1.32	NS	–	–	NS	–	–
Coinfection
HBV-positive	2.12	1.64	2.75	NA	NA	NA	NS	–	–
HCV-positive	2.76	0.66	11.51	NS	–	–	NA	–	–
HIV-positive	NA	NA	NA	2.08	1.61	2.7	2.37	0.58	9.71
Province (compared with Gauteng Province)
Eastern Cape	1.08	0.86	1.35	1.77	1.48	2.12	0.12	0.02	0.83
Free State	1.32	1.03	1.69	0.8	0.6	1.08	0.59	0.18	1.9
Kwa-Zulu Natal	1.52	1.31	1.76	2.27	2	2.58	0.22	0.08	0.61
Limpopo	0.92	0.7	1.2	1.08	0.85	1.37	1.26	0.54	2.95
Mpumalanga	1.82	1.56	2.12	1.28	1.08	1.51	0.46	0.18	1.17
North West	0.88	0.65	1.2	0.9	0.67	1.21	1.01	0.4	2.53
Northern Cape	1.48	1.03	2.12	1.31	0.91	1.89	1.11	0.34	3.56
*NA, not applicable; NS, not significant (and excluded from the model); SAC, South African Colored.

## Sheet: Table 2
Article DOI: https://doi.org/10.3201/eid2309.161594
Technical Appendix 2 Table 2. Logistic regression models for HIV, HBV and HCV infection in females*
Characteristic	HIV			HBV			HCV
	Odds ratio	95% Wald confidence limits		Odds ratio	95% Wald confidence limits		Odds ratio	95% Wald confidence limits
Age group, y (compared with those <20 y of age)
20–24	2.17	1.96	2.41	3.19	2.6	3.91	5.88	0.53	64.93
25–29	2.36	2.11	2.63	4.14	3.37	5.08	26.13	3.21	212.56
30–39	2.53	2.28	2.81	4.54	3.72	5.54	12.5	1.4	111.95
≥40	1.81	1.59	2.07	5.57	4.54	6.84	115.58	15.82	844.36
Race/ethnicity (compared with whites)
Asian	1.66	0.89	3.09	1.21	0.58	2.5	NS	–	–
Black	40.29	28.84	56.29	16.51	11.31	24.1	NS	–	–
SAC	8.86	5.81	13.53	8.32	5.22	13.26	NS	–	–
Unknown	11.19	7.26	17.26	5.82	3.38	10.01	NS	–	–
Mobile collection site (compared with fixed)
Mobile	1.34	1.19	1.52	NS	–	–	NS	–	–
Coinfection
HBV-positive	2.04	1.54	2.7	NA	NA	NA	NS	–	–
HCV-positive	4.63	1.39	15.41	NS	–	–	NA
HIV-positive	NA	NA	NA	2.06	1.55	2.73	4.89	1.51	15.83
Province (compared with Gauteng Province)
Eastern Cape	1.21	1.06	1.38	2.13	1.75	2.58	NS	–	–
Free State	1.38	1.17	1.63	0.5	0.31	0.81	NS	–	–
Kwa-Zulu Natal	1.56	1.41	1.72	2.29	1.95	2.69	NS	–	–
Limpopo	0.77	0.63	0.95	0.9	0.63	1.27	NS	–	–
Mpumalanga	2.44	2.2	2.71	1.73	1.4	2.13	NS	–	–
North West	0.98	0.78	1.23	0.64	0.39	1.06	NS	–	–
Northern Cape	1.17	0.85	1.61	1.92	1.26	2.92	NS	–	–
*NA, not applicable; NS, not significant (and excluded from the model); SAC, South African Colored.
